# Supplementary material for: Root Mean Square Minimum Distance as a Quality Metric for Stochastic Optical Localization Nanoscopy Images
Source: Sci Rep. 2018 Nov 21;8:17211. doi: 10.1038/s41598-018-35053-8 (PMC6249279; doi:10.1038/s41598-018-35053-8)
Supplement: Supplementary file 2 — Matlab codes [file 41598_2018_35053_MOESM2_ESM.zip]

Archive with 11 entries (10 files):
- Supplement-Codes/
- Supplement-Codes/Accuracy_JAC_Precesion_Recall_Core.m
- Supplement-Codes/CCDimage2DGauPSF.m
- Supplement-Codes/CRLB2DGauPSF.m
- Supplement-Codes/draw2DArrow.m
- Supplement-Codes/Qfunc.m
- Supplement-Codes/RMSMD_Core.m
- Supplement-Codes/RMSMD_I_V11.m
- Supplement-Codes/show8bimage.m
- Supplement-Codes/show8bNanoscopyImage.m
- Supplement-Codes/upsample2D.m
