# Supplementary material for: Root Mean Square Minimum Distance as a Quality Metric for Stochastic Optical Localization Nanoscopy Images
Source: Sci Rep. 2018 Nov 21;8:17211. doi: 10.1038/s41598-018-35053-8 (PMC6249279; doi:10.1038/s41598-018-35053-8)
Supplement: Supplementary file 2 — Matlab codes [file 41598_2018_35053_MOESM2_ESM.zip › Supplement-Codes/Qfunc.m]

% Q-function, complementary cumulatve 
% Gaussian distribution function
% y=0.5*(1+erf(-x/2^0.5)) ;
%
% Yi Sun
% 12/8/2005

function y=Qfunc(x)
 y=0.5*(1+erf(-x/2^0.5)) ;
 z=(x>7) ;
 if sum(z)==0,
  return ;
 else
  for i=1:length(x),
   if z(i)==1,
    y(i)=exp(-x(i)^2/2)/(2*pi)^0.5/x(i)*(1-1/x(i)^2+3/x(i)^4) ;
   end
  end
 end
